# Supplementary material for: Molecular Evolutionary Analyses of Shiga toxin type 2 subunit A Gene in the Enterohemorrhagic Escherichia coli (EHEC)
Source: Microorganisms. 2024 Sep 2;12(9):1812. doi: 10.3390/microorganisms12091812 (PMC11434168; doi:10.3390/microorganisms12091812)
Supplement: Supplementary file 1 [file microorganisms-12-01812-s001.zip]

Archive with 1 entries (1 files):
- microorganisms-3137345-supplementary.pdf
